# Supplementary material for: Association of Selenium Levels with Gestational Diabetes Mellitus: An Updated Systematic Review and Meta-Analysis
Source: Nutrients. 2022 Sep 23;14(19):3941. doi: 10.3390/nu14193941 (PMC9570773; doi:10.3390/nu14193941)
Supplement: Supplementary file 1 [file nutrients-14-03941-s001.zip]

Archive with 1 entries (1 files):
- nutrients-1851131-supplementary.pdf
